# Supplementary material for: Rat superior colliculus encodes the transition between static and dynamic vision modes
Source: Nat Commun. 2024 Feb 12;15:849. doi: 10.1038/s41467-024-44934-8 (PMC10861507; doi:10.1038/s41467-024-44934-8)
Supplement: Supplementary file 6 — Source Data [file 41467_2024_44934_MOESM6_ESM.xlsx]

## Sheet: Figure 1C
Source Data for Figure 1C
	Behavioural performance data used for the fitting
		Frequencies	1 Hz	2 Hz	8 Hz	12,5 Hz	15 Hz	16 Hz	18 HZ	20 Hz	25 Hz	40 Hz	50 Hz	Cont. Light
	Sex	Mean	96.662	94.882	85.988	81.513	67.682	61.377	49.356	37.158	27.723	15.935	18.372	10.645
	♀	Animal 1		90.513	78.666		62.155			32.771	19.578			9.486
	♀	Animal 2		95.074	78.925		72.774			45.283	36.967			21.679
	♀	Animal 3		89.033	78.006		64.87			40.348	27.381			11.974
	♀	Animal 4	93.562	99.729	92.84	89.603	76.563	75.312	54.688	28.17	26.19	13.281	18	8.711
	♀	Animal 5	96.053	94.159	91.258	80.521	73.214	56.881	36.121	42.867	24.769	13.158	14.37	10.122
	♀	Animal 6	98.528	99.289	91.841	91.345	79.724	70.203	59.132	46.78	45.602	30.769	29.091	5.766
	♀	Animal 7	98.504	96.38	90.382	64.583	44.478	43.11	47.482	23.889	13.571	6.533	12.029	6.781

## Sheet: Figure 2C
Source Data for Figure 2C
	Mean data plotted in the fMRI time profiles for different regions of interest
		x-axis (s)	1.5	3	4.5	6	7.5	9	10.5	12	13.5	15	16.5	18	19.5	21	22.5	24	25.5	27	28.5	30	31.5	33	34.5	36	37.5	39	40.5	42	43.5	45	46.5	48	49.5	51	52.5	54	55.5	57	58.5	60
		y-axis (% signal change)	1 Hz
		VC	-0.004	0.008	0.065	-0.029	-0.082	0.058	0.043	0.069	0.069	0.018	-0.026	0.106	0.034	-0.035	-0.08	-0.11	0.335	0.584	0.365	0.031	-0.003	-0.119	0.004	0.143	0.006	-0.077	-0.05	-0.382	-0.271	-0.062	-0.141	-0.052	0.088	0.002	-0.079	0.117	0.121	-0.028	0.024	0.069
		SC	0	-0.12	0.1	-0.01	0.01	-0.06	0.11	0.07	0.13	0.12	0.05	0.12	0.12	0.22	0.12	0.07	1.31	2.17	1.8	1.27	1.03	0.96	0.93	0.97	0.76	0.78	0.29	-0.35	-0.25	-0.42	-0.62	-0.36	-0.38	-0.39	-0.33	-0.09	-0.08	-0.28	-0.1	-0.13
		LGN	-0.04	-0.07	-0.07	-0.09	0.01	-0.09	0.26	0.11	0.04	0.12	0.07	0.13	-0.06	-0.01	0.12	-0.07	0.66	0.86	0.92	0.55	0.64	0.55	0.55	0.47	0.44	0.31	0.22	-0.23	-0.31	-0.11	-0.23	-0.23	-0.28	-0.26	-0.24	0.1	-0.09	0.09	-0.11	0.07
		y-axis (% signal change)	15 Hz
		VC	0.064	-0.095	0.058	0.089	0.036	-0.005	0.257	0.108	-0.111	-0.09	-0.08	-0.111	-0.088	-0.229	-0.258	-0.095	0.164	-0.272	-0.567	-0.47	-0.476	-0.475	-0.473	-0.513	-0.42	-0.457	-0.44	-0.145	-0.097	-0.055	0.023	0.194	0.179	0.164	0.283	0.314	0.22	0.095	0.088	0.086
		SC	-0.216	-0.196	-0.038	-0.012	-0.024	-0.184	0.012	0.029	-0.091	-0.066	-0.089	-0.072	-0.158	-0.071	-0.182	-0.259	0.699	1.158	0.755	0.322	0.464	0.389	0.351	0.425	0.435	0.538	0.94	0.94	0.395	0.003	-0.166	0.011	-0.18	-0.25	-0.153	-0.072	-0.14	-0.291	-0.145	-0.237
		LGN	-0.131	-0.169	0.043	0.063	0.033	-0.017	0.102	-0.059	-0.054	0.047	0.055	-0.043	0.193	-0.026	-0.02	-0.204	0.719	0.875	0.817	0.599	0.641	0.592	0.671	0.479	0.635	0.613	0.634	0.132	-0.078	-0.037	-0.195	-0.246	-0.134	-0.374	-0.102	-0.129	-0.058	-0.197	-0.171	-0.081
		y-axis (% signal change)	25 Hz
		VC	0.115	0.06	0.089	0.167	0.05	0.022	-0.083	-0.089	-0.163	-0.147	-0.126	-0.09	-0.108	-0.171	-0.173	-0.141	-0.234	-0.969	-1.179	-0.81	-0.711	-0.778	-0.753	-0.702	-0.6	-0.598	-0.643	-0.594	-0.166	0.137	0.329	0.391	0.382	0.201	0.167	0.319	0.368	0.228	0.124	0.291
		SC	-0.016	-0.058	0.066	0.074	0	0.033	-0.079	-0.054	-0.176	-0.115	-0.127	-0.134	-0.039	-0.204	-0.188	-0.213	0.205	0.103	-0.576	-0.892	-0.95	-0.837	-0.724	-0.7	-0.647	-0.636	0.095	0.658	0.481	0.176	0.191	0.172	0.07	0.043	0.097	0.132	0.039	0.074	0.065	0.095
		LGN	-0.143	-0.074	-0.001	0.004	0.012	-0.013	-0.087	-0.037	-0.075	0.12	0.003	-0.131	-0.002	-0.056	-0.014	0.047	0.289	0.608	0.384	0.178	0.112	0.085	0.132	0.163	0.069	0.118	0.212	0.128	-0.04	0.003	0.124	-0.072	-0.041	-0.047	-0.112	-0.133	0.141	-0.047	0.074	-0.005
		y-axis (% signal change)	Cont. Light
		VC	0.03	0.071	0.064	0.036	-0.014	0.002	0.038	0.051	-0.021	-0.103	-0.053	-0.133	-0.114	-0.139	-0.085	-0.122	-0.074	-0.282	-0.518	-0.551	-0.508	-0.542	-0.537	-0.499	-0.432	-0.379	-0.262	-0.066	0.089	0.072	0.134	0.1	0.143	0.181	0.119	0.144	0.111	0.157	0.08	0.07
		SC	-0.011	0.021	0.049	0.048	-0.047	0.055	0.028	0.052	0.06	-0.149	-0.042	-0.141	-0.146	-0.192	-0.054	-0.126	0.188	-0.065	-0.498	-0.702	-0.777	-0.786	-0.765	-0.837	-0.666	-0.668	0.013	0.454	0.4	0.202	0.159	0.054	0.112	0.086	-0.004	0.04	0.051	0.065	0.039	0.033
		LGN	0.083	0.024	-0.021	0.059	-0.104	-0.019	-0.101	0.065	0.011	-0.009	-0.006	-0.098	-0.043	0.115	0.05	0.025	0.313	0.459	0.267	0.315	-0.07	-0.087	-0.214	-0.086	-0.111	-0.058	-0.012	0.118	0.077	0.022	-0.006	-0.075	0.009	-0.029	-0.046	-0.049	-0.05	0.059	0.037	-0.033
	Upper shaded S.E.M. plotted in fMRI time profiles for different regions of interest
		x-axis (s)	1.5	3	4.5	6	7.5	9	10.5	12	13.5	15	16.5	18	19.5	21	22.5	24	25.5	27	28.5	30	31.5	33	34.5	36	37.5	39	40.5	42	43.5	45	46.5	48	49.5	51	52.5	54	55.5	57	58.5	60
		y-axis (% signal change)	1 Hz
		VC	0.207	0.231	0.331	0.198	0.179	0.272	0.297	0.345	0.252	0.307	0.19	0.354	0.224	0.184	0.13	0.142	0.624	0.878	0.627	0.256	0.193	0.08	0.185	0.375	0.224	0.083	0.16	-0.151	-0.029	0.224	0.075	0.229	0.337	0.206	0.181	0.386	0.354	0.204	0.264	0.314
		SC	0.195	0.108	0.314	0.209	0.224	0.153	0.342	0.292	0.36	0.353	0.223	0.337	0.341	0.466	0.336	0.329	1.542	2.529	2.101	1.514	1.288	1.186	1.144	1.205	0.968	1.031	0.501	-0.072	-0.022	-0.223	-0.372	-0.16	-0.184	-0.198	-0.168	0.098	0.17	-0.084	0.105	0.062
		LGN	0.228	0.184	0.219	0.194	0.257	0.188	0.533	0.36	0.339	0.408	0.301	0.434	0.205	0.274	0.379	0.213	0.94	1.193	1.207	0.839	0.918	0.834	0.843	0.694	0.711	0.592	0.487	0.075	-0.051	0.144	0.032	-0.002	-0.017	-0.001	0.029	0.369	0.158	0.356	0.16	0.288
		y-axis (% signal change)	15 Hz
		VC	0.253	0.13	0.272	0.328	0.251	0.253	0.574	0.312	0.102	0.133	0.144	0.102	0.097	0	0.012	0.142	0.359	0.026	-0.319	-0.258	-0.221	-0.225	-0.211	-0.253	-0.142	-0.227	-0.223	0.084	0.165	0.178	0.272	0.437	0.466	0.404	0.52	0.617	0.496	0.352	0.316	0.316
		SC	0.014	0.026	0.16	0.219	0.172	0.031	0.208	0.235	0.143	0.151	0.107	0.126	0.073	0.144	0.076	-0.043	0.932	1.518	1.055	0.619	0.763	0.658	0.638	0.783	0.716	0.818	1.223	1.218	0.657	0.218	0.015	0.266	0.034	-0.078	0.047	0.159	0.069	-0.09	0.086	0.012
		LGN	0.116	0.099	0.313	0.372	0.279	0.239	0.367	0.165	0.222	0.322	0.279	0.173	0.442	0.234	0.195	0.073	0.988	1.218	1.096	0.908	0.894	0.827	0.964	0.77	0.944	0.895	0.872	0.354	0.173	0.221	0.037	0.009	0.118	-0.159	0.124	0.106	0.192	0.05	0.119	0.196
		y-axis (% signal change)	25 Hz
		VC	0.411	0.397	0.387	0.431	0.31	0.276	0.211	0.253	0.096	0.181	0.168	0.202	0.181	0.135	0.108	0.19	0.081	-0.582	-0.841	-0.438	-0.344	-0.483	-0.457	-0.382	-0.252	-0.283	-0.378	-0.31	0.148	0.495	0.661	0.653	0.688	0.488	0.474	0.642	0.653	0.543	0.438	0.557
		SC	0.158	0.175	0.232	0.271	0.168	0.211	0.119	0.12	0.026	0.08	0.059	0.053	0.117	-0.031	-0.015	-0.038	0.429	0.39	-0.303	-0.635	-0.711	-0.597	-0.467	-0.462	-0.386	-0.391	0.324	0.897	0.685	0.414	0.385	0.381	0.269	0.245	0.277	0.321	0.23	0.259	0.288	0.294
		LGN	0.096	0.14	0.196	0.267	0.229	0.223	0.191	0.205	0.163	0.342	0.218	0.085	0.179	0.164	0.231	0.285	0.512	0.872	0.609	0.414	0.306	0.308	0.417	0.398	0.296	0.333	0.43	0.372	0.166	0.256	0.377	0.13	0.172	0.183	0.143	0.053	0.378	0.206	0.314	0.234
		y-axis (% signal change)	Cont, Light
		VC	0.23	0.301	0.283	0.253	0.207	0.234	0.268	0.289	0.232	0.123	0.188	0.095	0.115	0.092	0.14	0.109	0.163	-0.019	-0.248	-0.278	-0.258	-0.283	-0.294	-0.241	-0.195	-0.132	-0.014	0.172	0.302	0.294	0.373	0.358	0.385	0.401	0.37	0.378	0.345	0.401	0.308	0.301
		SC	0.355	0.386	0.375	0.389	0.32	0.415	0.397	0.412	0.428	0.224	0.335	0.206	0.226	0.15	0.312	0.227	0.563	0.316	-0.08	-0.32	-0.412	-0.379	-0.386	-0.458	-0.275	-0.259	0.406	0.883	0.829	0.533	0.51	0.407	0.48	0.429	0.358	0.411	0.378	0.393	0.369	0.397
		LGN	0.413	0.355	0.308	0.389	0.203	0.307	0.214	0.369	0.3	0.298	0.286	0.221	0.261	0.446	0.355	0.378	0.655	0.776	0.584	0.643	0.255	0.227	0.098	0.219	0.241	0.238	0.332	0.441	0.352	0.328	0.273	0.239	0.297	0.294	0.267	0.279	0.26	0.364	0.345	0.277
	Lower shaded S.E.M. plotted in fMRI time profiles for different regions of interest
		x-axis (s)	1.5	3	4.5	6	7.5	9	10.5	12	13.5	15	16.5	18	19.5	21	22.5	24	25.5	27	28.5	30	31.5	33	34.5	36	37.5	39	40.5	42	43.5	45	46.5	48	49.5	51	52.5	54	55.5	57	58.5	60
		y-axis (% signal change)	1 Hz
		VC	-0.215	-0.215	-0.201	-0.256	-0.344	-0.157	-0.212	-0.207	-0.115	-0.271	-0.243	-0.142	-0.156	-0.254	-0.29	-0.363	0.046	0.291	0.103	-0.195	-0.199	-0.318	-0.177	-0.088	-0.213	-0.238	-0.26	-0.613	-0.513	-0.349	-0.357	-0.333	-0.162	-0.202	-0.339	-0.152	-0.111	-0.261	-0.215	-0.175
		SC	-0.19	-0.344	-0.11	-0.231	-0.196	-0.273	-0.13	-0.162	-0.11	-0.119	-0.125	-0.098	-0.095	-0.028	-0.091	-0.183	1.07	1.816	1.495	1.019	0.765	0.729	0.715	0.745	0.549	0.527	0.081	-0.62	-0.469	-0.627	-0.859	-0.557	-0.579	-0.583	-0.502	-0.271	-0.331	-0.47	-0.307	-0.313
		LGN	-0.305	-0.329	-0.351	-0.365	-0.234	-0.364	-0.012	-0.143	-0.264	-0.164	-0.168	-0.175	-0.315	-0.286	-0.147	-0.35	0.387	0.521	0.637	0.266	0.357	0.266	0.253	0.239	0.175	0.036	-0.051	-0.528	-0.56	-0.369	-0.502	-0.461	-0.547	-0.516	-0.513	-0.165	-0.34	-0.17	-0.386	-0.141
		y-axis (% signal change)	15 Hz
		VC	-0.125	-0.319	-0.156	-0.15	-0.178	-0.263	-0.06	-0.096	-0.325	-0.313	-0.304	-0.324	-0.273	-0.457	-0.529	-0.331	-0.032	-0.57	-0.815	-0.682	-0.73	-0.726	-0.735	-0.773	-0.699	-0.687	-0.657	-0.373	-0.359	-0.288	-0.226	-0.05	-0.108	-0.077	0.046	0.011	-0.055	-0.161	-0.141	-0.144
		SC	-0.446	-0.419	-0.236	-0.243	-0.221	-0.398	-0.185	-0.176	-0.325	-0.283	-0.285	-0.271	-0.388	-0.285	-0.439	-0.474	0.466	0.799	0.455	0.025	0.165	0.12	0.064	0.066	0.155	0.258	0.656	0.661	0.133	-0.212	-0.346	-0.243	-0.394	-0.422	-0.353	-0.302	-0.348	-0.491	-0.376	-0.485
		LGN	-0.377	-0.438	-0.226	-0.246	-0.214	-0.273	-0.162	-0.283	-0.331	-0.228	-0.17	-0.259	-0.056	-0.286	-0.235	-0.481	0.449	0.532	0.538	0.291	0.389	0.357	0.379	0.188	0.326	0.332	0.396	-0.09	-0.329	-0.295	-0.427	-0.501	-0.386	-0.588	-0.327	-0.364	-0.308	-0.444	-0.461	-0.357
		y-axis (% signal change)	25 Hz
		VC	-0.181	-0.278	-0.208	-0.097	-0.21	-0.233	-0.377	-0.432	-0.423	-0.474	-0.421	-0.383	-0.397	-0.478	-0.454	-0.472	-0.55	-1.355	-1.517	-1.182	-1.079	-1.073	-1.049	-1.023	-0.948	-0.913	-0.908	-0.879	-0.48	-0.221	-0.002	0.129	0.075	-0.085	-0.139	-0.003	0.083	-0.088	-0.189	0.026
		SC	-0.19	-0.291	-0.1	-0.124	-0.167	-0.144	-0.277	-0.227	-0.377	-0.311	-0.313	-0.321	-0.195	-0.377	-0.362	-0.388	-0.02	-0.184	-0.849	-1.148	-1.19	-1.077	-0.981	-0.938	-0.908	-0.881	-0.134	0.418	0.278	-0.063	-0.002	-0.038	-0.129	-0.159	-0.083	-0.057	-0.153	-0.111	-0.158	-0.104
		LGN	-0.382	-0.287	-0.198	-0.26	-0.206	-0.249	-0.365	-0.278	-0.314	-0.102	-0.212	-0.346	-0.183	-0.275	-0.26	-0.191	0.067	0.343	0.158	-0.057	-0.082	-0.138	-0.153	-0.072	-0.158	-0.096	-0.005	-0.115	-0.246	-0.25	-0.128	-0.273	-0.253	-0.278	-0.367	-0.32	-0.095	-0.301	-0.166	-0.244
		y-axis (% signal change)	Cont, Light
		VC	-0.169	-0.159	-0.155	-0.181	-0.236	-0.229	-0.192	-0.188	-0.273	-0.329	-0.293	-0.362	-0.343	-0.369	-0.309	-0.353	-0.311	-0.544	-0.789	-0.824	-0.758	-0.8	-0.78	-0.757	-0.669	-0.627	-0.509	-0.303	-0.125	-0.151	-0.105	-0.158	-0.1	-0.04	-0.132	-0.091	-0.123	-0.087	-0.147	-0.161
		SC	-0.377	-0.343	-0.276	-0.292	-0.414	-0.304	-0.341	-0.308	-0.307	-0.523	-0.42	-0.488	-0.517	-0.535	-0.42	-0.479	-0.186	-0.447	-0.916	-1.084	-1.142	-1.192	-1.144	-1.216	-1.057	-1.077	-0.379	0.025	-0.029	-0.129	-0.192	-0.3	-0.257	-0.256	-0.367	-0.332	-0.276	-0.262	-0.29	-0.33
		LGN	-0.247	-0.306	-0.35	-0.271	-0.411	-0.344	-0.416	-0.238	-0.278	-0.317	-0.299	-0.417	-0.347	-0.215	-0.255	-0.329	-0.03	0.141	-0.05	-0.014	-0.395	-0.402	-0.525	-0.391	-0.463	-0.354	-0.356	-0.205	-0.198	-0.284	-0.286	-0.388	-0.279	-0.352	-0.36	-0.377	-0.361	-0.246	-0.272	-0.342

## Sheet: Figure 2D
Source Data for Figure 2D
	Data used in the fMRI - behavior correlation
	VC
	x-axis (fMRI %signal change)
	Mean values		-0.072	-0.191	-0.445	-0.431	-0.714	-0.452
	std values		0.159	0.248	0.261	0.306	0.256	0.287
	y-axis (Behaviour % reports to flcker port)
	Mean values		98.052	96.008	72.726	47.001	37.892	10.873
	std values		9.313	5.132	20.149	22.957	23.806	14.294
	LGN
	x-axis (fMRI %signal change)
	Mean values		0.363	0.599	0.605	0.054	0.062	-0.029
	std values		0.281	0.221	0.343	0.172	0.106	0.166
	y-axis (Behaviour % reports to flcker port)
	Mean values		98.052	96.008	72.726	47.001	37.892	10.873
	std values		9.313	5.132	20.149	22.957	23.806	14.294
	SC
	x-axis (fMRI %signal change)
	Mean values		0.468	0.556	0.357	-0.253	-0.688	-0.678
	std values		0.21	0.25	0.436	0.283	0.337	0.38
	y-axis (Behaviour % reports to flcker port)
	Mean values		98.052	96.008	72.726	47.001	37.892	10.873
	std values		9.313	5.132	20.149	22.957	23.806	14.294

## Sheet: Figure 2E
Source Data for Figure 2E
	fMRI trial data used for the fMRI-neurometric curve
	x-axis (freq)	0,25 Hz	1 Hz	2 Hz	15 Hz	20 Hz	25 Hz	Cont. Light
	y-axis (% signal change)
	VC	0.771	0.944	0.759	0.517	0.507	0.208	0.507
	LGN	0.792	0.759	0.957	0.9	0.478	0.563	0.336
	SC	1	1	0.978	0.867	0.5	0.125	0.154

## Sheet: Figure 3B
Source Data for Figure 3B
	Data plotted in the LFP signal amplitude plots (Data was downsampled to a final resolution of 50ms to fit in the excel sheet)
	y-axis (signal amplitude)	x-axis (s)	-22.45	-22.4	-22.35	-22.3	-22.25	-22.2	-22.15	-22.1	-22.05	-22	-21.95	-21.9	-21.85	-21.8	-21.75	-21.7	-21.65	-21.6	-21.55	-21.5	-21.45	-21.4	-21.35	-21.3	-21.25	-21.2	-21.15	-21.1	-21.05	-21	-20.95	-20.9	-20.85	-20.8	-20.75	-20.7	-20.65	-20.6	-20.55	-20.5	-20.45	-20.4	-20.35	-20.3	-20.25	-20.2	-20.15
	Stimulation Frequency = 1 Hz
	Mean LFP	0.035	-0.006	-0.051	-0.021	-0.035	-0.042	0.036	-0.003	0.006	-0.01	0.053	-0.067	-0.044	-0.012	-0.027	-0.116	-0.064	0.033	0.041	0.119	0.172	0.066	0.074	0.085	0.068	0.025	-0.026	-0.034	-0.202	-0.106	-0.079	-0.098	-0.04	0.072	0.093	0.045	0.081	0.07	0.146	0.084	-0.004	0.021	-0.093	-0.036	-0.07	-0.007	-0.001	-0.013
	Stimulation Frequency = 15 Hz
	Mean LFP	-0.002	0.097	0.04	0.124	0.024	0.043	0.013	-0.055	-0.007	0.017	-0.08	-0.075	-0.194	-0.195	-0.104	-0.036	0.03	0.091	0.091	0.068	0.113	0.095	0.126	0.017	0.036	-0.002	0.015	0.062	-0.063	-0.177	-0.027	-0.152	-0.067	-0.073	-0.019	0.054	-0.005	0.132	0.099	0.075	0	-0.073	-0.124	-0.079	-0.074	0.004	-0.054	-0.016
	Stimulation Frequency = 25 Hz
	Mean LFP	0.083	0.024	0.069	0.057	-0.072	-0.101	-0.046	-0.017	0.026	0.012	-0.071	-0.078	0.005	-0.056	-0.038	0.071	0.094	0.1	0.084	0.015	0.035	-0.023	-0.032	-0.076	0.041	0.014	-0.009	-0.057	-0.098	-0.022	0.016	0.037	0.013	0.102	0.039	0.016	-0.091	-0.017	0.038	-0.015	-0.024	-0.03	-0.092	0.021	-0.084	-0.028	-0.05	0.021
	Stimulation Frequency = Cont. Light
	Mean LFP	-0.09	-0.021	-0.063	-0.074	-0.106	-0.049	0.025	-0.06	-0.103	-0.03	-0.009	0.033	-0.034	0.068	-0.001	0.01	-0.056	-0.061	-0.054	0.059	-0.015	-0.025	-0.036	0.058	0.099	-0.013	0.01	-0.046	0.026	0.064	0.038	0.109	0.022	-0.001	-0.009	0.008	-0.004	-0.028	0.005	0.029	-0.013	-0.12	-0.089	-0.022	0.016	-0.029	-0.069	-0.112
[truncated: 1,151 more columns]

## Sheet: Figure 3D
Source Data for Figure 3D
	Data used for the Ephys-neurometric curve
	Interval 1	x-axis (freq)	1 Hz	2 Hz	8 Hz	12,5 Hz	15 Hz	20 Hz	25 Hz	40 Hz	60 Hz
	Mean used for sigmoid fit (y-axis "% flicker reports" from LFP trials)		0.925	0.997	0.866	0.732	0.772	0.358	0.029	0	0
	Points used for mean calculation (y-axis "% flicker reports" from LFP trials)		1 ♂	1 ♀	1 ♀	0,833 ♀	0 ♂	0,1 ♀	0 ♂	0 ♀	0 ♀
			1 ♀	1 ♀	0,55 ♀	0,15 ♀	1 ♀	0,233 ♀	0 ♀	0 ♀	0 ♀
			1 ♀	1 ♂	0,6 ♀	0,75 ♀	1 ♀	0,125 ♂	0,02 ♀	0 ♀	0 ♂
			0,925 ♂	1 ♂	1 ♀	0,725 ♀	1 ♂	0,4 ♂	0,025 ♂	0 ♀	0 ♀
			1 ♀	1 ♀	1 ♀	0,933 ♀	0,86 ♀	0,967 ♀	0,1 ♀	0 ♀
			0,9 ♀	1 ♀	0,94 ♂	0,88 ♂		0 ♀		0 ♂
			0,9 ♀	1 ♀	0,975 ♀	0,85 ♀		0 ♀		0 ♀
			0,9 ♀	1 ♀				0,275 ♀
			0,8 ♀	0,967 ♀				0 ♀
			0,9 ♀	1 ♂				0,84 ♂
			0,9 ♂	1 ♀				1 ♀
			0,875 ♀
	Interval 1	x-axis (freq)	1 Hz	2 Hz	8 Hz	12,5 Hz	15 Hz	20 Hz	25 Hz	40 Hz	60 Hz
	Mean used for sigmoid fit (y-axis "% flicker reports" from LFP trials)		0.981	0.997	0.884	0.706	0.792	0.323	0.012	0	0
	Points used for mean calculation (y-axis "% flicker reports" from LFP trials)		1 ♂	1 ♀	1 ♀	0,667 ♀	0,067 ♂	0,1 ♀	0 ♂	0 ♀	0 ♀
			1 ♀	1 ♀	0,55 ♀	0,1 ♀	1 ♀	0,233 ♀	0 ♀	0 ♀	0 ♀
			1 ♀	1 ♂	0,85 ♀	0,9 ♀	1 ♀	0,1 ♂	0,06 ♀	0 ♀	0 ♂
			0,95 ♂	1 ♂	0,975 ♀	0,5 ♀	0,975 ♂	0 ♂	0 ♂	0 ♀	0 ♀
			1 ♀	1 ♀	0,967 ♀	1 ♀	0,92 ♀	1 ♀	0 ♀	0 ♀
			1 ♀	1 ♀	0,92 ♂	1 ♂		0 ♀		0 ♂
			1 ♀	1 ♀	0,925 ♀	0,775 ♀		0 ♀		0 ♀
			1 ♀	1 ♀				0,275 ♀
			0,9 ♀	0,967 ♀				0 ♀
			0,967 ♀	1 ♂				0,84 ♂
			0,96 ♂	1 ♀				1 ♀
			1 ♀

## Sheet: Figure 3E
Source Data for Figure 3E
	Data used in the MUA power plots
	y-axis (arb. units)	x-axis (s)	-22.45	-22.4	-22.35	-22.3	-22.25	-22.2	-22.15	-22.1	-22.05	-22	-21.95	-21.9	-21.85	-21.8	-21.75	-21.7	-21.65	-21.6	-21.55	-21.5	-21.45	-21.4	-21.35	-21.3	-21.25	-21.2	-21.15	-21.1	-21.05	-21	-20.95	-20.9	-20.85	-20.8	-20.75	-20.7	-20.65	-20.6	-20.55	-20.5	-20.45	-20.4	-20.35	-20.3	-20.25	-20.2	-20.15
	Stimulation Frequency = 1 Hz
	Mean MUA power		0.081	-0.277	0.328	-0.091	-0.277	-0.086	0.097	0.173	-0.141	-0.088	-0.324	-0.155	-0.295	-0.048	0.124	0.066	0.134	-0.243	-0.235	-0.372	-0.235	-0.142	-0.019	-0.181	0.043	-0.326	0.116	-0.089	-0.121	-0.122	-0.096	-0.004	-0.177	0.188	-0.584	-0.339	-0.385	-0.389	-0.008	-0.139	-0.01	-0.014	-0.423	-0.203	-0.568	-0.052	-0.222
	Upper S.E.M.		0.537	0.095	0.929	0.27	0.137	0.356	0.539	0.525	0.3	0.5	0.075	0.331	0.005	0.202	0.634	0.504	0.531	0.145	0.02	-0.068	0.161	0.353	0.557	0.241	0.662	0.026	0.59	0.317	0.36	0.246	0.427	0.363	0.181	0.539	-0.216	0.108	-0.011	-0.087	0.417	0.357	0.535	0.441	-0.12	0.114	-0.202	0.333	0.324
	Lower S.E.M.		-0.374	-0.65	-0.272	-0.452	-0.692	-0.529	-0.346	-0.179	-0.582	-0.675	-0.722	-0.64	-0.595	-0.298	-0.387	-0.373	-0.263	-0.63	-0.49	-0.675	-0.632	-0.637	-0.595	-0.604	-0.576	-0.677	-0.358	-0.495	-0.603	-0.49	-0.618	-0.372	-0.534	-0.163	-0.952	-0.785	-0.759	-0.69	-0.433	-0.634	-0.555	-0.468	-0.725	-0.521	-0.934	-0.437	-0.767
	Stimulation Frequency = 15 Hz
	Mean MUA power		-0.61	-0.452	-0.219	-0.534	-0.348	-0.293	-0.016	-0.081	-0.075	-0.479	0.048	-0.102	-0.275	0.104	-0.131	-0.017	-0.169	-0.243	0.062	-0.232	-0.102	-0.239	0.05	0.136	-0.182	0.348	-0.176	0.183	0.115	-0.283	0.065	0.292	0.21	-0.158	0.027	-0.233	-0.244	-0.312	-0.083	-0.396	-0.075	0.084	0.403	0.093	-0.042	0.327	-0.519
	Upper S.E.M.		-0.025	-0.091	0.234	-0.154	0.098	0.108	0.456	0.445	0.388	-0.062	0.446	0.36	0.1	0.472	0.256	0.468	0.271	0.256	0.644	0.278	0.249	0.083	0.617	0.554	0.279	0.776	0.198	0.748	0.633	0.119	0.503	0.678	0.789	0.32	0.5	0.178	0.226	0.066	0.471	0.009	0.27	0.554	0.976	0.514	0.42	0.755	-0.152
	Lower S.E.M.		-1.196	-0.814	-0.673	-0.913	-0.794	-0.695	-0.488	-0.606	-0.537	-0.896	-0.35	-0.565	-0.65	-0.264	-0.517	-0.503	-0.609	-0.742	-0.521	-0.741	-0.453	-0.56	-0.517	-0.282	-0.643	-0.08	-0.551	-0.381	-0.404	-0.685	-0.373	-0.093	-0.369	-0.635	-0.446	-0.643	-0.714	-0.691	-0.637	-0.801	-0.419	-0.385	-0.171	-0.328	-0.504	-0.1	-0.886
	Stimulation Frequency = 25 Hz
	Mean MUA power		0.004	0.071	-0.344	-0.02	-0.501	-0.258	-0.022	-0.301	-0.083	-0.129	-0.336	-0.383	-0.048	-0.291	-0.615	-0.396	-0.382	-0.227	0.072	-0.156	-0.242	-0.529	-0.28	-0.178	-0.457	-0.261	-0.534	-0.099	0.136	-0.303	-0.117	-0.057	-0.185	-0.458	0.191	-0.117	0.131	-0.232	-0.303	0.059	-0.276	-0.344	0.292	-0.152	-0.046	0.323	-0.103
	Upper S.E.M.		0.461	0.625	-0.032	0.522	-0.062	0.104	0.427	0.102	0.285	0.392	0.108	0.04	0.381	0.083	-0.263	-0.025	-0.099	0.173	0.513	0.318	0.214	-0.181	0.05	0.107	-0.159	0.032	-0.206	0.362	0.632	0.135	0.3	0.453	0.242	-0.162	0.791	0.265	0.51	0.112	0.044	0.519	0.064	0.128	0.892	0.23	0.251	0.724	0.189
	Lower S.E.M.		-0.452	-0.483	-0.657	-0.563	-0.94	-0.621	-0.47	-0.704	-0.451	-0.65	-0.78	-0.806	-0.478	-0.665	-0.966	-0.767	-0.664	-0.626	-0.369	-0.63	-0.699	-0.877	-0.611	-0.464	-0.755	-0.555	-0.862	-0.56	-0.36	-0.742	-0.534	-0.567	-0.613	-0.754	-0.41	-0.5	-0.249	-0.576	-0.651	-0.4	-0.615	-0.816	-0.307	-0.533	-0.343	-0.078	-0.394
	Stimulation Frequency = Cont. Light
	Mean MUA power		-0.056	0.102	-0.127	-0.246	-0.089	0.193	0.3	-0.197	-0.403	-0.269	0.133	-0.155	-0.402	-0.366	0.052	0.41	-0.092	-0.13	-0.404	-0.47	0.246	0.046	0.024	-0.051	-0.135	-0.316	-0.109	0.132	-0.086	-0.194	-0.053	-0.641	-0.248	-0.23	-0.276	-0.261	-0.181	-0.234	0.064	0.177	0.112	0.287	0.015	0.013	-0.163	-0.067	-0.051
	Upper S.E.M.		0.431	0.621	0.464	0.246	0.489	0.679	0.949	0.208	-0.035	0.021	0.591	0.385	-0.098	0.061	0.547	1.224	0.415	0.425	-0.054	-0.152	0.675	0.542	0.486	0.208	0.194	0.021	0.384	0.726	0.534	0.168	0.476	-0.331	0.251	0.1	0.186	0.049	0.319	0.191	0.564	0.484	0.511	0.95	0.598	0.436	0.148	0.492	0.184
	Lower S.E.M.		-0.543	-0.417	-0.718	-0.738	-0.666	-0.292	-0.349	-0.602	-0.77	-0.56	-0.326	-0.695	-0.705	-0.794	-0.442	-0.404	-0.598	-0.685	-0.754	-0.788	-0.184	-0.449	-0.437	-0.311	-0.463	-0.653	-0.601	-0.462	-0.705	-0.557	-0.582	-0.952	-0.746	-0.559	-0.739	-0.571	-0.681	-0.66	-0.436	-0.13	-0.287	-0.376	-0.568	-0.41	-0.474	-0.626	-0.287
[truncated: 1,152 more columns]

## Sheet: Figure 3F
Source Data for Figure 3F
	Data used in the fMRI - MUA power correlation
	SC
	x-axis (fMRI % signal change)
	Mean values		0.468	0.556	0.357	-0.253	-0.688	-0.678
	std values		0.21	0.25	0.436	0.283	0.337	0.38
	y-axis (MUA power arb. units)
	Mean values		0.708	3.389	1.937	-0.019	-0.247	-0.324
	std values		1.03	2.532	1.694	0.27	0.127	0.093

## Sheet: Figure 4C
Source Data for Figure 4C
	fMRI time profiles for the lesioned group (the control group is plotted also in Figure 2C)
			x-axis (s)	1.5	3	4.5	6	7.5	9	10.5	12	13.5	15	16.5	18	19.5	21	22.5	24	25.5	27	28.5	30	31.5	33	34.5	36	37.5	39	40.5	42	43.5	45	46.5	48	49.5	51	52.5	54	55.5	57	58.5	60
		y-axis (% signal change)
		1 Hz
		Mean value		-0.044	-0.08	-0.009	0.013	-0.028	0.03	0.067	0.02	0.04	0.134	0.115	0.07	0.077	0.078	0.115	0.178	1.257	1.98	1.474	1.255	0.98	0.854	0.842	0.772	0.737	0.816	0.456	-0.112	-0.357	-0.465	-0.424	-0.422	-0.303	-0.178	-0.185	-0.206	-0.185	-0.18	-0.108	-0.112
		Upper S.E.M.		0.14	0.125	0.199	0.202	0.158	0.213	0.266	0.225	0.248	0.348	0.311	0.27	0.272	0.276	0.314	0.37	1.489	2.266	1.743	1.503	1.21	1.04	1.057	0.99	0.944	1.013	0.654	0.107	-0.163	-0.268	-0.202	-0.217	-0.093	0.003	0.014	-0.019	0.001	0.032	0.084	0.087
		Lower S.E.M.		-0.228	-0.286	-0.216	-0.176	-0.215	-0.153	-0.132	-0.186	-0.168	-0.081	-0.081	-0.13	-0.118	-0.12	-0.083	-0.015	1.026	1.694	1.205	1.007	0.75	0.668	0.626	0.554	0.53	0.619	0.258	-0.331	-0.551	-0.662	-0.645	-0.626	-0.512	-0.359	-0.384	-0.394	-0.372	-0.393	-0.301	-0.312
		15 Hz
		Mean value		-0.157	-0.217	-0.223	-0.172	-0.154	-0.109	-0.143	-0.152	-0.121	-0.084	-0.032	-0.166	-0.15	-0.246	-0.059	-0.139	0.956	1.291	0.838	0.555	0.483	0.533	0.553	0.615	0.781	0.873	1.303	0.896	0.352	0.192	-0.134	-0.075	-0.13	-0.19	-0.104	-0.243	-0.169	-0.33	-0.249	-0.16
		Upper S.E.M.		0.053	0.007	-0.001	0.035	0.055	0.108	0.061	0.044	0.089	0.132	0.186	0.038	0.059	-0.021	0.138	0.087	1.198	1.559	1.088	0.793	0.711	0.78	0.794	0.888	1.054	1.15	1.545	1.13	0.58	0.4	0.104	0.14	0.076	0.015	0.097	-0.017	0.035	-0.128	-0.044	0.041
		Lower S.E.M.		-0.368	-0.442	-0.444	-0.378	-0.362	-0.325	-0.347	-0.348	-0.331	-0.3	-0.249	-0.37	-0.359	-0.47	-0.257	-0.364	0.715	1.024	0.588	0.316	0.255	0.287	0.312	0.343	0.507	0.596	1.06	0.662	0.123	-0.017	-0.372	-0.29	-0.336	-0.394	-0.306	-0.469	-0.373	-0.532	-0.455	-0.36
		25 Hz
		Mean value		-0.064	-0.04	-0.095	-0.109	-0.051	-0.033	-0.166	-0.073	-0.076	-0.14	-0.039	-0.102	-0.047	-0.081	-0.127	-0.151	0.866	0.942	-0.042	-0.486	-0.577	-0.523	-0.546	-0.454	-0.438	-0.441	0.566	1.086	0.408	0.172	0.048	0.103	0.005	-0.023	-0.017	-0.03	-0.06	-0.109	-0.091	-0.063
		Upper S.E.M.		0.155	0.16	0.108	0.08	0.164	0.15	0.039	0.136	0.127	0.068	0.158	0.097	0.159	0.158	0.086	0.05	1.095	1.224	0.213	-0.206	-0.306	-0.307	-0.32	-0.208	-0.189	-0.177	0.807	1.334	0.605	0.375	0.246	0.308	0.216	0.176	0.197	0.175	0.151	0.071	0.103	0.155
		Lower S.E.M.		-0.283	-0.239	-0.299	-0.298	-0.267	-0.217	-0.371	-0.282	-0.28	-0.347	-0.236	-0.3	-0.253	-0.32	-0.341	-0.351	0.637	0.659	-0.297	-0.766	-0.847	-0.74	-0.773	-0.7	-0.687	-0.706	0.325	0.838	0.21	-0.031	-0.15	-0.102	-0.205	-0.222	-0.232	-0.236	-0.27	-0.289	-0.286	-0.28

## Sheet: Figure 4D
Source Data for Figure 4D
	Data plotted in the MUA power plots for the V1 lesioned group
	y-axis (arb. units)	x-axis (s)	-22.45	-22.4	-22.35	-22.3	-22.25	-22.2	-22.15	-22.1	-22.05	-22	-21.95	-21.9	-21.85	-21.8	-21.75	-21.7	-21.65	-21.6	-21.55	-21.5	-21.45	-21.4	-21.35	-21.3	-21.25	-21.2	-21.15	-21.1	-21.05	-21	-20.95	-20.9	-20.85	-20.8	-20.75	-20.7	-20.65	-20.6	-20.55	-20.5	-20.45	-20.4	-20.35	-20.3	-20.25	-20.2	-20.15
	Stimulation Frequency = 1 Hz
	Mean MUA power		0.202	0.138	0.056	0.178	-0.411	-0.391	-0.127	-0.067	-0.065	0.042	-0.334	0.03	0.123	-0.274	-0.175	-0.129	0.043	0.171	0.108	-0.113	-0.185	0.054	-0.295	-0.019	-0.062	0.19	0.407	0.311	0.007	0.153	-0.065	-0.252	-0.222	-0.2	-0.151	0.49	-0.261	0.025	-0.417	-0.41	0.016	0.202	-0.172	0.101	0.085	0.109	-0.074
	Upper S.E.M.		0.563	0.612	0.475	0.513	-0.168	-0.061	0.255	0.353	0.333	0.413	-0.006	0.321	0.591	0.143	0.202	0.34	0.396	0.547	0.378	0.258	0.269	0.541	0.009	0.324	0.283	0.65	0.895	0.884	0.49	0.662	0.427	0.011	0.201	0.099	0.212	1.432	0.013	0.484	-0.071	-0.156	0.428	0.658	0.181	0.506	0.355	0.515	0.325
	Lower S.E.M.		-0.159	-0.337	-0.362	-0.157	-0.654	-0.722	-0.508	-0.487	-0.463	-0.329	-0.662	-0.262	-0.344	-0.691	-0.552	-0.598	-0.309	-0.206	-0.161	-0.485	-0.639	-0.434	-0.599	-0.363	-0.408	-0.27	-0.081	-0.262	-0.477	-0.356	-0.556	-0.514	-0.646	-0.498	-0.514	-0.452	-0.536	-0.433	-0.763	-0.663	-0.396	-0.253	-0.525	-0.304	-0.184	-0.298	-0.473
	Stimulation Frequency = 15 Hz
	Mean MUA power		-0.138	-0.397	0.099	0.125	-0.057	0.174	0.257	-0.034	0.048	-0.073	-0.272	-0.259	-0.012	-0.167	-0.468	0.183	-0.225	0.011	0.011	-0.196	-0.018	-0.217	0.199	0.216	-0.166	0.026	0.235	-0.174	-0.081	0.002	-0.041	-0.225	-0.052	-0.309	-0.079	-0.374	-0.118	-0.265	-0.069	-0.052	-0.256	-0.112	0.048	-0.002	-0.18	0.059	-0.201
	Upper S.E.M.		0.249	-0.095	0.446	0.448	0.364	0.767	0.691	0.292	0.397	0.268	0.044	0.045	0.351	0.134	-0.095	0.585	0.211	0.507	0.414	0.182	0.309	0.085	0.585	0.564	0.182	0.416	0.669	0.182	0.395	0.419	0.289	0.129	0.35	0.024	0.348	-0.085	0.204	0.078	0.313	0.309	0.064	0.258	0.337	0.377	0.213	0.307	0.185
	Lower S.E.M.		-0.525	-0.7	-0.247	-0.199	-0.478	-0.42	-0.178	-0.361	-0.302	-0.415	-0.587	-0.563	-0.375	-0.467	-0.841	-0.218	-0.661	-0.485	-0.392	-0.575	-0.345	-0.519	-0.186	-0.132	-0.514	-0.365	-0.199	-0.529	-0.557	-0.416	-0.372	-0.578	-0.454	-0.641	-0.505	-0.663	-0.439	-0.609	-0.451	-0.413	-0.576	-0.483	-0.241	-0.381	-0.574	-0.189	-0.587
	Stimulation Frequency = 25 Hz
	Mean MUA power		0.234	0.358	0.792	0.352	0.535	1.023	0.941	0.607	0.37	0.094	0.258	0.311	0.17	0.394	0.256	0.675	0.117	0.555	0.287	0.619	0.804	0.242	0.676	0.414	-0.043	0.476	0.574	0.175	0.066	0.653	0.51	0.797	0.496	0.355	0.776	0.398	0.323	0.557	0.302	0.066	0.5	0.477	0.298	0.254	0.087	0.255	0.164
	Upper S.E.M.		-0.123	-0.026	0.288	-0.079	-0.065	0.34	0.342	0.188	-0.021	-0.189	-0.11	-0.032	-0.172	0.019	-0.074	0.26	-0.185	0.106	-0.068	0.157	0.324	-0.064	0.306	0.068	-0.244	0.117	0.231	-0.176	-0.195	0.211	0.053	0.315	0.048	-0.121	0.393	0.068	-0.043	0.266	-0.028	-0.258	0.06	0.063	-0.206	-0.101	-0.241	-0.114	-0.126
	Lower S.E.M.		-0.479	-0.409	-0.216	-0.511	-0.665	-0.343	-0.257	-0.231	-0.412	-0.472	-0.479	-0.375	-0.514	-0.356	-0.403	-0.155	-0.486	-0.343	-0.424	-0.304	-0.156	-0.37	-0.064	-0.277	-0.445	-0.243	-0.112	-0.526	-0.456	-0.231	-0.404	-0.168	-0.399	-0.597	0.01	-0.263	-0.409	-0.026	-0.357	-0.581	-0.381	-0.351	-0.711	-0.456	-0.569	-0.483	-0.416
[truncated: 1,152 more columns]

[truncated: 11 more sheets: Figure S1, Figure S2, Figure S3, Figure S5, Figure S6, Figure S7, Figure S8, Figure S10, Figure S11, Figure S12, Figure S13]
